# Supplementary material for: Multi-ancestry fine mapping implicates OAS1 splicing in risk of severe COVID-19
Source: Nat Genet. 2022 Jan 13;54(2):125–7. doi: 10.1038/s41588-021-00996-8 (PMC8837537; doi:10.1038/s41588-021-00996-8)
Supplement: Source Data Fig. 1 — LD in the OAS1/2/3 region. [file 41588_2021_996_MOESM3_ESM.xlsx]

## Sheet: European ancestry individuals
RS_Number	Coord	Alleles	MAF	Distance	Dprime	R2	Correlated_Alleles	RegulomeDB	Function
rs10774671	chr12:113357193	(G/A)	0.3519	0	1	1	G=G	A=A	1f	NA
rs2285934	chr12:113351520	(T/G)	0.3489	-5673	1	0.987	G=T	A=G	1f	NA
rs4767023	chr12:113352159	(T/C)	0.3479	-5034	1	0.9827	G=T	A=C	7	NA
rs10850097	chr12:113361117	(C/T)	0.3459	3924	1	0.9741	G=C	A=T	6	NA
rs1131476	chr12:113357209	(G/A)	0.3449	16	1	0.9698	G=G	A=A	1f	NA
rs2660	chr12:113357442	(G/A)	0.3449	249	1	0.9698	G=G	A=A	6	missense
rs7135577	chr12:113358106	(A/G)	0.3449	913	1	0.9698	G=A	A=G	6	NA
rs4767026	chr12:113359132	(A/G)	0.3449	1939	1	0.9698	G=A	A=G	5	NA
rs4767027	chr12:113359157	(T/C)	0.3449	1964	1	0.9698	G=T	A=C	1f	NA
rs4767028	chr12:113359188	(A/G)	0.3449	1995	1	0.9698	G=A	A=G	1f	NA
rs4767029	chr12:113359318	(G/A)	0.3449	2125	1	0.9698	G=G	A=A	6	NA
rs4767030	chr12:113359577	(C/T)	0.3449	2384	1	0.9698	G=C	A=T	6	NA
rs10850092	chr12:113359703	(C/G)	0.3449	2510	1	0.9698	G=C	A=G	1f	NA
rs6489864	chr12:113360025	(A/G)	0.3449	2832	1	0.9698	G=A	A=G	1f	NA
rs6489865	chr12:113360302	(A/G)	0.3449	3109	1	0.9698	G=A	A=G	1f	NA
rs10850093	chr12:113360468	(C/T)	0.3449	3275	1	0.9698	G=C	A=T	6	NA
rs10850094	chr12:113360563	(T/C)	0.3449	3370	1	0.9698	G=T	A=C	6	NA
rs10850095	chr12:113360575	(T/C)	0.3449	3382	1	0.9698	G=T	A=C	6	NA
rs10774672	chr12:113360737	(G/T)	0.3449	3544	1	0.9698	G=G	A=T	7	NA
rs10850096	chr12:113360786	(T/C)	0.3449	3593	1	0.9698	G=T	A=C	6	NA
rs10774673	chr12:113361158	(C/T)	0.3449	3965	1	0.9698	G=C	A=T	6	NA
rs10774674	chr12:113361174	(T/C)	0.3449	3981	1	0.9698	G=T	A=C	1f	NA
rs4767024	chr12:113358791	(T/C)	0.3439	1598	1	0.9656	G=T	A=C	1f	NA
rs4767025	chr12:113358794	(C/T)	0.3439	1601	1	0.9656	G=C	A=T	5	NA
rs2057778	chr12:113350796	(G/T)	0.3439	-6397	1	0.9656	G=G	A=T	1f	NA
rs10774675	chr12:113361237	(C/T)	0.3499	4044	0.9781	0.9483	G=C	A=T	5	NA
rs11066452	chr12:113361574	(G/T)	0.3499	4381	0.9781	0.9483	G=G	A=T	1f	NA
rs11066451	chr12:113361443	(G/A)	0.3479	4250	0.978	0.9398	G=G	A=A	6	NA
rs1154970	chr12:113370427	(A/C)	0.3708	13234	0.991	0.9049	G=A	A=C	3a	NA
rs10774679	chr12:113374748	(C/T)	0.3728	17555	0.991	0.8972	G=C	A=T	1f	NA
rs1859331	chr12:113376331	(C/A)	0.3698	19138	0.9821	0.8925	G=C	A=A	4	NA
rs1859330	chr12:113376388	(G/A)	0.3698	19195	0.9821	0.8925	G=G	A=A	4	missense
rs6489867	chr12:113363550	(C/T)	0.3668	6357	0.9732	0.8878	G=C	A=T	7	NA
rs35847220	chr12:113361706	(A/-)	0.3658	4513	0.9688	0.8835	G=A	A=-	.	NA
rs10850098	chr12:113362058	(G/C)	0.3658	4865	0.9688	0.8835	G=G	A=C	6	NA
rs10774676	chr12:113362407	(A/G)	0.3658	5214	0.9688	0.8835	G=A	A=G	6	NA
rs10774677	chr12:113362421	(G/A)	0.3658	5228	0.9688	0.8835	G=G	A=A	6	NA
rs4767031	chr12:113362751	(C/G)	0.3658	5558	0.9688	0.8835	G=C	A=G	3a	NA
rs4767032	chr12:113363077	(T/G)	0.3658	5884	0.9688	0.8835	G=T	A=G	4	NA
rs4766665	chr12:113363109	(T/C)	0.3658	5916	0.9688	0.8835	G=T	A=C	1f	NA
rs4988618	chr12:113363178	(G/A)	0.3658	5985	0.9688	0.8835	G=G	A=A	1f	NA
rs7972033	chr12:113363283	(C/T)	0.3658	6090	0.9688	0.8835	G=C	A=T	5	NA
rs7958379	chr12:113363284	(A/G)	0.3658	6091	0.9688	0.8835	G=A	A=G	5	NA
rs6489866	chr12:113363408	(A/G)	0.3658	6215	0.9688	0.8835	G=A	A=G	7	NA
rs6489868	chr12:113363692	(G/C)	0.3658	6499	0.9688	0.8835	G=G	A=C	6	NA
rs58666899	chr12:113364366	(-/G)	0.3658	7173	0.9688	0.8835	G=-	A=G	2c	NA
rs10850099	chr12:113364504	(A/G)	0.3658	7311	0.9688	0.8835	G=A	A=G	4	NA
rs10850100	chr12:113364512	(T/C)	0.3658	7319	0.9688	0.8835	G=T	A=C	1f	NA
rs4766667	chr12:113364633	(G/A)	0.3658	7440	0.9688	0.8835	G=G	A=A	4	NA
rs4766668	chr12:113364780	(T/C)	0.3658	7587	0.9688	0.8835	G=T	A=C	5	NA
rs4766669	chr12:113364781	(G/A)	0.3658	7588	0.9688	0.8835	G=G	A=A	5	NA
rs4766670	chr12:113364873	(A/G)	0.3658	7680	0.9688	0.8835	G=A	A=G	5	NA
rs4766671	chr12:113365065	(A/G)	0.3658	7872	0.9688	0.8835	G=A	A=G	6	NA
rs4766672	chr12:113365148	(A/G)	0.3658	7955	0.9688	0.8835	G=A	A=G	7	NA
rs4766673	chr12:113365161	(A/G)	0.3658	7968	0.9688	0.8835	G=A	A=G	7	NA
rs4766674	chr12:113365201	(G/T)	0.3658	8008	0.9688	0.8835	G=G	A=T	6	NA
rs10716630	chr12:113365223	(G/-)	0.3658	8030	0.9688	0.8835	G=G	A=-	.	NA
rs4766675	chr12:113365453	(A/T)	0.3658	8260	0.9688	0.8835	G=A	A=T	6	NA
rs4766676	chr12:113365581	(C/T)	0.3658	8388	0.9688	0.8835	G=C	A=T	6	NA
rs7304898	chr12:113365667	(T/C)	0.3658	8474	0.9688	0.8835	G=T	A=C	6	NA
rs7315441	chr12:113365687	(G/T)	0.3658	8494	0.9688	0.8835	G=G	A=T	6	NA
rs7305035	chr12:113365803	(T/C)	0.3658	8610	0.9688	0.8835	G=T	A=C	1f	NA
rs7316586	chr12:113365828	(C/T)	0.3658	8635	0.9688	0.8835	G=C	A=T	1f	NA
rs916972	chr12:113366049	(G/T)	0.3658	8856	0.9688	0.8835	G=G	A=T	1d	NA
rs7306205	chr12:113366899	(A/G)	0.3658	9706	0.9688	0.8835	G=A	A=G	2b	NA
rs2384072	chr12:113367422	(T/C)	0.3658	10229	0.9688	0.8835	G=T	A=C	1f	NA
rs2384073	chr12:113367595	(A/G)	0.3658	10402	0.9688	0.8835	G=A	A=G	6	NA
rs6489874	chr12:113367895	(A/G)	0.3658	10702	0.9688	0.8835	G=A	A=G	6	NA
rs7298184	chr12:113368249	(C/A)	0.3658	11056	0.9688	0.8835	G=C	A=A	1f	NA
rs12322160	chr12:113368505	(A/G)	0.3658	11312	0.9688	0.8835	G=A	A=G	5	NA
rs7132404	chr12:113368605	(T/C)	0.3658	11412	0.9688	0.8835	G=T	A=C	1f	NA
rs4767036	chr12:113369177	(T/G)	0.3658	11984	0.9688	0.8835	G=T	A=G	6	NA
rs11352835	chr12:113369715	(A/-)	0.3658	12522	0.9688	0.8835	G=A	A=-	.	NA
rs7967461	chr12:113369759	(G/C)	0.3658	12566	0.9688	0.8835	G=G	A=C	1f	NA
rs1859333	chr12:113370966	(T/C)	0.3658	13773	0.9688	0.8835	G=T	A=C	1f	NA
rs1859332	chr12:113371114	(T/C)	0.3658	13921	0.9688	0.8835	G=T	A=C	6	NA
rs1981554	chr12:113371523	(G/C)	0.3668	14330	0.9688	0.8797	G=G	A=C	7	NA
rs9971885	chr12:113371646	(A/C)	0.3668	14453	0.9688	0.8797	G=A	A=C	6	NA
rs7966314	chr12:113372539	(A/G)	0.3668	15346	0.9688	0.8797	G=A	A=G	1f	NA
rs4767037	chr12:113372804	(A/C)	0.3668	15611	0.9688	0.8797	G=A	A=C	1f	NA
rs1981557	chr12:113372866	(G/C)	0.3668	15673	0.9688	0.8797	G=G	A=C	5	NA
rs1981556	chr12:113372961	(C/G)	0.3668	15768	0.9688	0.8797	G=C	A=G	7	NA
rs1981555	chr12:113372977	(G/A)	0.3668	15784	0.9688	0.8797	G=G	A=A	6	NA
rs3759376	chr12:113373563	(A/G)	0.3668	16370	0.9688	0.8797	G=A	A=G	6	NA
rs3759375	chr12:113373588	(A/G)	0.3668	16395	0.9688	0.8797	G=A	A=G	1f	NA
rs4767040	chr12:113374017	(G/C)	0.3668	16824	0.9688	0.8797	G=G	A=C	1f	NA
rs1156361	chr12:113375983	(T/C)	0.3668	18790	0.9688	0.8797	G=T	A=C	1f	NA
rs4766663	chr12:113362974	(A/G)	0.3648	5781	0.9644	0.8793	G=A	A=G	1f	NA
rs4766664	chr12:113362997	(T/G)	0.3648	5804	0.9644	0.8793	G=T	A=G	1a	NA
rs6489869	chr12:113363922	(A/C)	0.3648	6729	0.9644	0.8793	G=A	A=C	6	NA
rs6489870	chr12:113363972	(G/A)	0.3648	6779	0.9644	0.8793	G=G	A=A	6	NA
rs4766666	chr12:113364332	(A/G)	0.3648	7139	0.9644	0.8793	G=A	A=G	2c	NA
rs61478890	chr12:113364375	(A/G)	0.3648	7182	0.9644	0.8793	G=A	A=G	4	NA
rs4767033	chr12:113364382	(T/A)	0.3648	7189	0.9644	0.8793	G=T	A=A	4	NA
rs4767034	chr12:113364471	(A/G)	0.3648	7278	0.9644	0.8793	G=A	A=G	3a	NA
rs1859336	chr12:113367309	(C/T)	0.3648	10116	0.9644	0.8793	G=C	A=T	6	NA
rs1859335	chr12:113367325	(C/T)	0.3648	10132	0.9644	0.8793	G=C	A=T	6	NA
rs1859334	chr12:113367332	(C/T)	0.3648	10139	0.9644	0.8793	G=C	A=T	6	NA
rs2384071	chr12:113367343	(A/G)	0.3648	10150	0.9644	0.8793	G=A	A=G	6	NA
rs6489875	chr12:113368030	(G/A)	0.3648	10837	0.9644	0.8793	G=G	A=A	7	NA
rs6489876	chr12:113368055	(G/A)	0.3648	10862	0.9644	0.8793	G=G	A=A	6	NA
rs6489878	chr12:113368125	(A/G)	0.3648	10932	0.9644	0.8793	G=A	A=G	6	NA
rs6489877	chr12:113368079	(A/G)	0.3658	10886	0.9644	0.8754	G=A	A=G	6	NA
rs57484342	chr12:113371973	(A/G)	0.3658	14780	0.9644	0.8754	G=A	A=G	7	NA
rs61266553	chr12:113371977	(A/G)	0.3658	14784	0.9644	0.8754	G=A	A=G	7	NA
rs7132797	chr12:113375036	(A/C)	0.3658	17843	0.9644	0.8754	G=A	A=C	1f	NA
rs7134391	chr12:113366691	(G/A)	0.3708	9498	0.9731	0.8724	G=G	A=A	6	NA
rs142136498	chr12:113362271	(-/TA)	0.3688	5078	0.9687	0.872	G=-	A=TA	6	NA
.	chr12:113372339	(A/T)	0.3648	15146	0.96	0.8712	G=A	A=T	.	.
rs60534260	chr12:113372346	(G/A)	0.3648	15153	0.96	0.8712	G=G	A=A	6	NA
rs11327421	chr12:113372352	(A/-)	0.3648	15159	0.96	0.8712	G=A	A=-	6	NA
rs7979033	chr12:113372376	(G/A)	0.3648	15183	0.96	0.8712	G=G	A=A	6	NA
rs3815178	chr12:113376320	(C/T)	0.3648	19127	0.96	0.8712	G=C	A=T	2b	NA
rs1859329	chr12:113376452	(C/T)	0.3648	19259	0.96	0.8712	G=C	A=T	3a	synonymous
rs3038120	chr12:113376543	(-/CAAAGGG)	0.3658	19350	0.9599	0.8673	G=-	A=CAAAGGG	4	NA
rs7299132	chr12:113376913	(T/A)	0.3638	19720	0.9556	0.867	G=T	A=A	1f	NA
rs7135260	chr12:113381749	(T/C)	0.3559	24556	0.9386	0.8658	G=T	A=C	7	NA
rs6489879	chr12:113377822	(G/A)	0.3628	20629	0.9512	0.8628	G=G	A=A	4	NA
rs4238033	chr12:113378081	(T/A)	0.3628	20888	0.9512	0.8628	G=T	A=A	1f	NA
rs7311182	chr12:113379123	(T/C)	0.3628	21930	0.9512	0.8628	G=T	A=C	7	NA
rs6489880	chr12:113380271	(C/T)	0.3628	23078	0.9512	0.8628	G=C	A=T	7	NA
rs6489882	chr12:113381376	(G/A)	0.3628	24183	0.9512	0.8628	G=G	A=A	7	NA
rs2269899	chr12:113381956	(C/T)	0.3569	24763	0.9385	0.8619	G=C	A=T	1f	NA
rs4767041	chr12:113378677	(G/A)	0.3638	21484	0.9512	0.8589	G=G	A=A	6	NA
rs7955267	chr12:113379039	(C/T)	0.3638	21846	0.9512	0.8589	G=C	A=T	6	NA
rs10735079	chr12:113380008	(G/A)	0.3638	22815	0.9512	0.8589	G=G	A=A	1f	NA
rs7980275	chr12:113380529	(T/A)	0.3638	23336	0.9512	0.8589	G=T	A=A	6	NA
rs7977345	chr12:113380708	(A/T)	0.3638	23515	0.9512	0.8589	G=A	A=T	6	NA
rs6489881	chr12:113381217	(A/T)	0.3638	24024	0.9512	0.8589	G=A	A=T	1f	NA
rs7131998	chr12:113381695	(A/C)	0.3529	24502	0.9258	0.8534	G=A	A=C	6	NA
rs2384074	chr12:113382977	(C/T)	0.3499	25784	0.9167	0.8331	G=C	A=T	7	NA
rs78220999	chr12:113395457	(C/T)	0.33	38264	0.8978	0.7312	G=C	A=T	6	NA
rs150390228	chr12:113395704	(G/A)	0.33	38511	0.8978	0.7312	G=G	A=A	7	NA
rs10744789	chr12:113396010	(T/C)	0.33	38817	0.8978	0.7312	G=T	A=C	7	NA
rs4238034	chr12:113397143	(T/C)	0.33	39950	0.8978	0.7312	G=T	A=C	7	NA
rs10850105	chr12:113391363	(A/G)	0.331	34170	0.8934	0.7274	G=A	A=G	7	NA
rs7310667	chr12:113392182	(A/G)	0.331	34989	0.8934	0.7274	G=A	A=G	7	NA
rs141037629	chr12:113392744	(C/T)	0.331	35551	0.8934	0.7274	G=C	A=T	6	NA
rs1131454	chr12:113348870	(G/A)	0.4254	-8323	0.9951	0.726	G=G	A=A	5	missense
rs2285932	chr12:113386950	(T/C)	0.328	29757	0.8971	0.7237	G=T	A=C	1f	synonymous
rs77182671	chr12:113394019	(T/G)	0.328	36826	0.8971	0.7237	G=T	A=G	7	NA
rs1557866	chr12:113405181	(A/C)	0.328	47988	0.8971	0.7237	G=A	A=C	5	NA
rs3937434	chr12:113406196	(A/G)	0.328	49003	0.8971	0.7237	G=A	A=G	6	NA
rs2016831	chr12:113406460	(G/C)	0.328	49267	0.8971	0.7237	G=G	A=C	7	NA
rs5800978	chr12:113406562	(-/T)	0.328	49369	0.8971	0.7237	G=-	A=T	6	NA
rs757405	chr12:113406945	(T/A)	0.328	49752	0.8971	0.7237	G=T	A=A	5	NA
rs4767045	chr12:113409413	(C/T)	0.328	52220	0.8971	0.7237	G=C	A=T	4	NA
rs10744791	chr12:113410316	(G/A)	0.328	53123	0.8971	0.7237	G=G	A=A	6	NA
rs10850103	chr12:113385000	(A/T)	0.327	27807	0.8968	0.7199	G=A	A=T	7	NA
rs4767044	chr12:113402899	(C/A)	0.327	45706	0.8968	0.7199	G=C	A=A	5	NA
rs2010604	chr12:113408208	(G/C)	0.329	51015	0.8928	0.7199	G=G	A=C	1f	NA
rs1298962	chr12:113418850	(G/C)	0.325	61657	0.882	0.6901	G=G	A=C	4	NA
rs1293774	chr12:113419177	(C/T)	0.325	61984	0.882	0.6901	G=C	A=T	6	NA
rs1293772	chr12:113420604	(A/G)	0.325	63411	0.882	0.6901	G=A	A=G	7	NA
rs1293771	chr12:113421295	(A/G)	0.325	64102	0.882	0.6901	G=A	A=G	7	NA
rs1293767	chr12:113425154	(C/G)	0.325	67961	0.882	0.6901	G=C	A=G	7	synonymous	missense
rs1293765	chr12:113425493	(T/C)	0.325	68300	0.882	0.6901	G=T	A=C	7	NA
rs1293764	chr12:113425679	(T/C)	0.3241	68486	0.8817	0.6864	G=T	A=C	6	NA
rs1293768	chr12:113424501	(T/G)	0.3231	67308	0.8813	0.6827	G=T	A=G	5	NA
rs1296372	chr12:113427626	(T/G)	0.3201	70433	0.7892	0.54	G=T	A=G	5	NA
rs757402	chr12:113429102	(G/T)	0.3191	71909	0.7885	0.5366	G=G	A=T	7	NA
rs757401	chr12:113429468	(A/G)	0.3191	72275	0.7885	0.5366	G=A	A=G	5	NA
rs1293761	chr12:113430940	(C/T)	0.3191	73747	0.7885	0.5366	G=C	A=T	2b	NA
rs1293759	chr12:113431643	(A/G)	0.3171	74450	0.7872	0.5299	G=A	A=G	7	NA
rs60033508	chr12:113431767	(GG/-)	0.3171	74574	0.7775	0.517	G=GG	A=-	6	NA
rs2891413	chr12:113397125	(C/T)	0.4841	39932	0.8248	0.3936	G=C	A=T	7	NA
rs2107418	chr12:113398139	(C/A)	0.4841	40946	0.8248	0.3936	G=C	A=A	6	NA
rs7961128	chr12:113385246	(C/T)	0.4851	28053	0.8244	0.3917	G=C	A=T	6	NA
rs7961861	chr12:113385918	(C/T)	0.4851	28725	0.8244	0.3917	G=C	A=T	6	NA
rs7970893	chr12:113390679	(T/C)	0.4851	33486	0.8244	0.3917	G=T	A=C	6	NA
rs7953402	chr12:113390748	(C/T)	0.4851	33555	0.8244	0.3917	G=C	A=T	7	NA
rs6489883	chr12:113390988	(C/T)	0.4851	33795	0.8244	0.3917	G=C	A=T	6	NA
rs7310791	chr12:113392065	(T/G)	0.4851	34872	0.8244	0.3917	G=T	A=G	6	NA
rs1293762	chr12:113430836	(T/G)	0.4563	73643	0.761	0.3747	G=T	A=G	2a	NA
rs1293760	chr12:113431578	(G/C)	0.4602	74385	0.7488	0.357	G=G	A=C	7	NA
rs1557865	chr12:113342598	(T/G)	0.167	-14595	0.9265	0.317	G=T	A=G	4	NA
rs6489885	chr12:113411806	(G/A)	0.4771	54613	0.7869	0.3068	G=G	A=A	2b	NA
rs4766662	chr12:113345699	(A/C)	0.2018	-11494	0.7112	0.2355	G=A	A=C	2b	NA
rs11066443	chr12:113337731	(C/T)	0.2018	-19462	0.7036	0.2305	G=C	A=T	1f	NA
rs10744785	chr12:113345256	(C/G)	0.2008	-11937	0.7021	0.2281	G=C	A=G	1b	NA
rs7956880	chr12:113345167	(A/C)	0.1968	-12026	0.7039	0.2236	G=A	A=C	1b	NA
rs1015542	chr12:113344146	(C/G)	0.1968	-13047	0.7039	0.2236	G=C	A=G	6	NA
rs2107417	chr12:113343563	(A/G)	0.1968	-13630	0.7039	0.2236	G=A	A=G	4	NA
rs2158390	chr12:113343375	(C/G)	0.1968	-13818	0.7039	0.2236	G=C	A=G	1f	NA
rs7965538	chr12:113341598	(T/C)	0.1968	-15595	0.7039	0.2236	G=T	A=C	5	NA
rs10774669	chr12:113339427	(T/C)	0.1958	-17766	0.7024	0.2213	G=T	A=C	5	NA
rs10492028	chr12:113337163	(A/G)	0.1968	-20030	0.6961	0.2187	G=A	A=G	6	NA
rs111280479	chr12:113426978	(T/C)	0.1143	69785	0.9329	0.2069	G=C	A=T	6	NA
rs11513733	chr12:113422313	(T/A)	0.0984	65120	0.9844	0.1948	G=A	A=T	7	NA
rs60578734	chr12:113352535	(T/-)	0.3877	-4658	0.7523	0.1945	G=T	A=-	6	NA
rs10850101	chr12:113365788	(G/A)	0.2594	8595	0.9891	0.1861	G=G	A=A	5	NA
rs1293769	chr12:113422751	(T/G)	0.3976	65558	0.7016	0.1764	G=T	A=G	6	NA
rs2158391	chr12:113422684	(A/G)	0.2763	65491	0.9182	0.1748	G=A	A=G	7	NA
rs73205247	chr12:113412555	(C/T)	0.2594	55362	0.9564	0.174	G=C	A=T	5	NA
rs7964503	chr12:113421362	(G/A)	0.2753	64169	0.9179	0.1738	G=G	A=A	7	NA
rs12422313	chr12:113424060	(C/T)	0.2753	66867	0.9179	0.1738	G=C	A=T	5	NA
rs2072138	chr12:113424893	(C/G)	0.2753	67700	0.9179	0.1738	G=C	A=G	6	synonymous
rs12425514	chr12:113425537	(G/A)	0.2753	68344	0.9179	0.1738	G=G	A=A	6	NA
rs2240189	chr12:113403497	(G/A)	0.2565	46304	0.9559	0.1711	G=G	A=A	1f	NA
rs739903	chr12:113408874	(A/G)	0.2565	51681	0.9559	0.1711	G=A	A=G	1f	NA
rs7023	chr12:113410975	(C/A)	0.2565	53782	0.9559	0.1711	G=C	A=A	5	NA
rs73205246	chr12:113411672	(A/C)	0.2565	54479	0.9559	0.1711	G=A	A=C	4	NA
rs7966804	chr12:113411869	(C/T)	0.2565	54676	0.9559	0.1711	G=C	A=T	4	NA
rs77354019	chr12:113420007	(A/G)	0.2763	62814	0.908	0.1709	G=A	A=G	6	NA
rs12422608	chr12:113424458	(C/T)	0.2763	67265	0.908	0.1709	G=C	A=T	6	NA
rs7306146	chr12:113412928	(C/T)	0.2555	55735	0.9558	0.1702	G=C	A=T	6	NA
rs7304953	chr12:113423423	(T/G)	0.2783	66230	0.8985	0.1691	G=T	A=G	7	NA
rs55832622	chr12:113422750	(-/T)	0.2734	65557	0.907	0.168	G=-	A=T	.	NA
rs7965570	chr12:113386624	(C/T)	0.2525	29431	0.9552	0.1673	G=C	A=T	1f	NA
rs2072135	chr12:113399179	(C/T)	0.2525	41986	0.9552	0.1673	G=C	A=T	1f	NA
rs2384075	chr12:113416653	(G/A)	0.2714	59460	0.9063	0.1661	G=G	A=A	4	NA
rs57399937	chr12:113411594	(T/-)	0.2584	54401	0.9344	0.1652	G=T	A=-	.	NA
rs10774670	chr12:113342162	(A/G)	0.2396	-15031	0.5262	0.1607	G=A	A=G	6	NA
rs2240188	chr12:113403684	(C/T)	0.2604	46491	0.9132	0.1595	G=C	A=T	1f	synonymous	missense
rs2240187	chr12:113403995	(A/G)	0.2604	46802	0.9132	0.1595	G=A	A=G	1f	NA
rs757404	chr12:113407192	(G/A)	0.2604	49999	0.9132	0.1595	G=G	A=A	1f	NA
rs2285933	chr12:113386779	(C/G)	0.2565	29586	0.9119	0.1557	G=C	A=G	5	missense
rs7134788	chr12:113397066	(G/A)	0.2565	39873	0.9119	0.1557	G=G	A=A	6	NA
rs45495393	chr12:113352708	(C/A)	0.2187	-4485	0.9871	0.1481	G=C	A=A	6	NA
rs55676265	chr12:113349833	(A/G)	0.2177	-7360	0.987	0.1472	G=A	A=G	7	NA
rs75344264	chr12:113350105	(A/G)	0.2137	-7088	0.9868	0.1437	G=A	A=G	7	NA
rs4583033	chr12:113341919	(G/A)	0.2386	-15274	0.4985	0.1434	G=G	A=A	6	NA
rs4435062	chr12:113395660	(T/C)	0.2346	38467	0.9278	0.1432	G=T	A=C	6	NA
rs2158393	chr12:113398422	(A/G)	0.2346	41229	0.9278	0.1432	G=A	A=G	6	NA
rs10850104	chr12:113385375	(T/C)	0.2336	28182	0.9274	0.1423	G=T	A=C	7	NA
rs34647135	chr12:113386616	(T/C)	0.2336	29423	0.9274	0.1423	G=T	A=C	5	NA
rs146887813	chr12:113390347	(G/-)	0.2336	33154	0.9274	0.1423	G=G	A=-	.	NA
rs11066456	chr12:113383431	(G/A)	0.2247	26238	0.9497	0.1419	G=G	A=A	6	NA
rs12427406	chr12:113383802	(T/A)	0.2237	26609	0.9495	0.141	G=T	A=A	2b	NA
rs2072136	chr12:113398919	(G/A)	0.2346	41726	0.9157	0.1395	G=G	A=A	1f	synonymous
rs10850102	chr12:113378835	(A/T)	0.2028	21642	0.9861	0.1343	G=A	A=T	5	NA
rs7975318	chr12:113429329	(G/A)	0.3062	72136	0.7417	0.1318	G=G	A=A	5	NA
rs59039089	chr12:113429331	(AAGGC/-)	0.2227	72138	0.8604	0.1151	G=AAGGC	A=-	.	NA
rs7968145	chr12:113369644	(C/T)	0.0586	12451	1	0.1147	G=C	A=T	7	NA
rs5800979	chr12:113429903	(-/C)	0.2266	72710	0.8255	0.1084	G=-	A=C	6	NA
rs10850109	chr12:113414168	(C/T)	0.1918	56975	0.9117	0.1071	G=C	A=T	5	NA
rs2010549	chr12:113408997	(G/C)	0.1909	51804	0.9112	0.1063	G=G	A=C	1f	NA
rs10744790	chr12:113409794	(C/T)	0.1909	52601	0.9112	0.1063	G=C	A=T	4	NA
rs4767046	chr12:113412250	(C/G)	0.1909	55057	0.9112	0.1063	G=C	A=G	6	NA
rs4766679	chr12:113413025	(A/G)	0.1909	55832	0.9112	0.1063	G=A	A=G	6	NA
rs10850108	chr12:113414040	(T/C)	0.1909	56847	0.9112	0.1063	G=T	A=C	6	NA
rs113210418	chr12:113400824	(A/-)	0.2604	43631	0.7397	0.1046	G=A	A=-	5	NA
rs61942232	chr12:113400826	(C/T)	0.2604	43633	0.7397	0.1046	G=C	A=T	5	NA
rs4766677	chr12:113397630	(C/T)	0.2594	40437	0.7387	0.1038	G=C	A=T	6	NA
rs11066457	chr12:113386245	(T/G)	0.2584	29052	0.7377	0.103	G=T	A=G	7	NA
rs1974518	chr12:113389603	(A/T)	0.2584	32410	0.7377	0.103	G=A	A=T	7	NA
rs4767042	chr12:113393284	(T/A)	0.2584	36091	0.7377	0.103	G=T	A=A	6	NA
rs4766678	chr12:113397691	(G/A)	0.2584	40498	0.7377	0.103	G=G	A=A	6	NA
rs1293773	chr12:113420551	(T/C)	0.167	63358	0.9493	0.0981		NA	7	NA
rs1298301	chr12:113418899	(G/A)	0.166	61706	0.9489	0.0973		NA	2b	NA
rs77608143	chr12:113423032	(C/-)	0.166	65839	0.9489	0.0973		NA	.	NA
rs1293766	chr12:113425282	(T/G)	0.166	68089	0.9489	0.0973		NA	7	NA
rs74870925	chr12:113425982	(G/-)	0.166	68789	0.9489	0.0973		NA	.	NA
rs1293763	chr12:113426632	(T/C)	0.166	69439	0.9489	0.0973		NA	6	NA
rs34137742	chr12:113348661	(C/T)	0.1501	-8532	1	0.0959		NA	5	NA
rs1293770	chr12:113421869	(A/G)	0.167	64676	0.9323	0.0946		NA	7	NA
rs7310549	chr12:113401591	(G/A)	0.1938	44398	0.8251	0.0889		NA	2c	NA
rs11066461	chr12:113402297	(C/T)	0.1938	45104	0.8251	0.0889		NA	5	NA
rs3937435	chr12:113406190	(A/G)	0.1938	48997	0.8251	0.0889		NA	7	NA
rs875924	chr12:113406892	(A/C)	0.1938	49699	0.8251	0.0889		NA	5	NA
rs2072133	chr12:113409260	(T/C)	0.1938	52067	0.8251	0.0889		NA	1b	NA
rs12818640	chr12:113411871	(T/C)	0.1938	54678	0.8251	0.0889		NA	4	NA
rs73205248	chr12:113415796	(G/A)	0.0895	58603	0.6914	0.0865		NA	4	NA
rs143842561	chr12:113364711	(T/A)	0.1352	7518	1	0.0849		NA	5	NA
rs56372914	chr12:113371687	(AAAA/-)	0.0547	14494	0.8878	0.084		NA	.	NA
rs11614942	chr12:113315737	(C/A)	0.1332	-41456	0.5394	0.0824		NA	1f	NA
rs35163460	chr12:113340910	(-/TT)	0.1461	-16283	0.9033	0.0758		NA	6	NA
rs60623134	chr12:113356035	(A/G)	0.1163	-1158	1	0.0715		NA	6	NA
rs7135579	chr12:113366882	(C/T)	0.1083	9689	1	0.066		NA	3a	NA
rs57000709	chr12:113384217	(C/T)	0.1521	27024	0.8143	0.0646		NA	4	NA
rs11324677	chr12:113302253	(A/-)	0.4085	-54940	0.2788	0.0611		NA	6	NA
rs35356489	chr12:113386456	(C/T)	0.1541	29263	0.78	0.0602		NA	5	NA
rs34473003	chr12:113389011	(C/T)	0.1541	31818	0.78	0.0602		NA	5	NA
rs34762086	chr12:113390775	(G/A)	0.1541	33582	0.78	0.0602		NA	7	NA
rs71465869	chr12:113391369	(C/T)	0.1541	34176	0.78	0.0602		NA	7	NA
rs35691053	chr12:113392263	(T/A)	0.1541	35070	0.78	0.0602		NA	6	NA
rs7138812	chr12:113397897	(G/A)	0.1541	40704	0.78	0.0602		NA	7	NA
rs35383315	chr12:113398292	(C/T)	0.1541	41099	0.78	0.0602		NA	6	NA
rs11327400	chr12:113398297	(G/-)	0.1541	41104	0.78	0.0602		NA	.	NA
rs7953034	chr12:113398361	(T/C)	0.1541	41168	0.78	0.0602		NA	6	NA
rs7953035	chr12:113398363	(T/C)	0.1541	41170	0.78	0.0602		NA	6	NA
rs45603631	chr12:113401199	(G/A)	0.1541	44006	0.78	0.0602		NA	5	synonymous
rs12309946	chr12:113336255	(C/T)	0.0388	-20938	0.8813	0.0577		NA	7	NA
rs73203231	chr12:113331705	(G/A)	0.0507	-25488	0.758	0.0565		NA	5	NA
rs73203212	chr12:113316372	(G/A)	0.0497	-40821	0.7531	0.0546		NA	5	NA
rs144492563	chr12:113309540	(-/AT)	0.164	-47653	0.3828	0.053		NA	6	NA
rs11066435	chr12:113297695	(C/A)	0.0477	-59498	0.7428	0.0509		NA	6	NA
rs12815666	chr12:113415754	(C/T)	0.1451	58561	0.708	0.0462		NA	4	NA
rs34164706	chr12:113420388	(G/-)	0.2316	63195	0.5243	0.045		NA	.	NA
rs12821546	chr12:113421977	(A/C)	0.2316	64784	0.5243	0.045		NA	6	NA
rs35936495	chr12:113423971	(A/G)	0.2316	66778	0.5243	0.045		NA	6	NA
rs71442750	chr12:113424003	(G/A)	0.2316	66810	0.5243	0.045		NA	5	NA
rs12814926	chr12:113424475	(G/A)	0.2316	67282	0.5243	0.045		NA	5	NA
rs2040807	chr12:113426180	(G/A)	0.2316	68987	0.5243	0.045		NA	2b	NA
rs7138261	chr12:113409970	(C/T)	0.0885	52777	0.9042	0.0431		NA	1f	NA
rs45542343	chr12:113349099	(G/A)	0.0726	-8094	1	0.0425		NA	6	NA
rs144424246	chr12:113370711	(C/T)	0.0189	13518	1	0.0355		NA	2b	NA
rs35553823	chr12:113415299	(G/T)	0.1829	58106	0.5058	0.0311		NA	6	NA
rs739901	chr12:113415663	(C/A)	0.1829	58470	0.5058	0.0311		NA	4	NA
rs11612626	chr12:113289024	(G/A)	0.3757	-68169	0.1855	0.031		NA	6	NA
rs739902	chr12:113415662	(G/A)	0.1819	58469	0.5031	0.0306		NA	4	NA
rs3803057	chr12:113368734	(G/A)	0.0527	11541	1	0.0302		NA	5	NA
rs148219449	chr12:113339873	(G/A)	0.0189	-17320	0.9188	0.0299		NA	7	NA
rs1029483	chr12:113285331	(C/T)	0.3698	-71862	0.1797	0.0299		NA	6	NA
rs76851111	chr12:113366308	(C/T)	0.0159	9115	1	0.0298		NA	5	NA
rs142877509	chr12:113390447	(C/A)	0.0159	33254	1	0.0298		NA	6	NA
rs138316821	chr12:113401766	(C/T)	0.0159	44573	1	0.0298		NA	7	NA
rs2269872	chr12:113302685	(G/A)	0.3738	-54508	0.179	0.0292		NA	6	NA
rs4767021	chr12:113311672	(G/A)	0.3767	-45521	0.1751	0.0275		NA	4	NA
rs1029484	chr12:113285073	(G/A)	0.4115	-72120	0.1839	0.0263		NA	7	NA
rs2072124	chr12:113313160	(G/A)	0.3767	-44033	0.1706	0.0261		NA	5	NA
rs140830277	chr12:113390900	(G/A)	0.0139	33707	1	0.026		NA	6	NA
rs80173816	chr12:113412783	(G/A)	0.0139	55590	1	0.026		NA	6	NA
rs4141252	chr12:113294547	(T/C)	0.4095	-62646	0.1819	0.0259		NA	1f	NA
rs4767019	chr12:113289070	(G/A)	0.4155	-68123	0.1832	0.0256		NA	1f	NA
rs12297293	chr12:113318320	(C/G)	0.4105	-38873	0.1805	0.0254		NA	7	NA
rs737216	chr12:113318259	(A/T)	0.4105	-38934	0.1805	0.0254		NA	6	NA
rs4766661	chr12:113292235	(A/T)	0.4105	-64958	0.1805	0.0254		NA	5	NA
rs4767018	chr12:113288953	(G/T)	0.4175	-68240	0.1804	0.0247		NA	7	NA
rs71086129	chr12:113412223	(T/-)	0.2276	55030	0.3919	0.0246		NA	6	NA
rs757399	chr12:113318053	(G/T)	0.4125	-39140	0.1778	0.0244		NA	1f	NA
rs55964425	chr12:113371413	(T/C)	0.0427	14220	1	0.0242		NA	6	NA
rs2891411	chr12:113313470	(C/T)	0.4105	-43723	0.1757	0.0241		NA	7	NA
rs10774665	chr12:113292993	(C/G)	0.4165	-64200	0.177	0.0238		NA	6	NA
rs34067836	chr12:113292826	(-/CT)	0.3897	-64367	0.1669	0.0237		NA	6	NA
rs80291072	chr12:113372589	(T/C)	0.0417	15396	1	0.0237		NA	2b	NA
rs11609969	chr12:113322580	(A/G)	0.0944	-34613	0.641	0.0233		NA	6	NA
rs12824584	chr12:113390957	(G/A)	0.0437	33764	0.9354	0.0217		NA	6	NA
rs4141253	chr12:113325629	(T/C)	0.4165	-31564	0.1673	0.0213		NA	4	synonymous
rs7979081	chr12:113325396	(T/C)	0.4165	-31797	0.1673	0.0213		NA	3a	NA
rs7958358	chr12:113325083	(C/T)	0.4165	-32110	0.1673	0.0213		NA	6	NA
rs7958347	chr12:113325061	(C/T)	0.4165	-32132	0.1673	0.0213		NA	6	NA
rs10850089	chr12:113323067	(C/T)	0.4225	-34126	0.1685	0.0211		NA	5	NA
rs10744784	chr12:113328512	(A/G)	0.4175	-28681	0.1659	0.0208		NA	4	NA
rs2189587	chr12:113324279	(G/A)	0.4215	-32914	0.165	0.0203		NA	7	NA
rs2189586	chr12:113324370	(A/G)	0.4245	-32823	0.1656	0.0202		NA	7	NA
rs3782871	chr12:113315750	(A/G)	0.3946	-41443	0.1554	0.0201		NA	1f	NA
rs3741982	chr12:113328981	(G/A)	0.3976	-28212	0.1559	0.02		NA	3a	NA
rs60648747	chr12:113324739	(G/A)	0.4225	-32454	0.1636	0.0199		NA	6	NA
rs3948714	chr12:113300769	(T/C)	0.4175	-56424	0.161	0.0196		NA	5	NA
rs146071819	chr12:113299128	(G/A)	0.0159	-58065	0.8071	0.0194		NA	7	NA
rs7966149	chr12:113327018	(C/T)	0.4264	-30175	0.1627	0.0193		NA	6	NA
rs7979186	chr12:113325460	(T/C)	0.4264	-31733	0.1627	0.0193		NA	4	NA
rs2057779	chr12:113319947	(C/T)	0.4264	-37246	0.1627	0.0193		NA	5	NA
rs10850088	chr12:113319778	(G/A)	0.4264	-37415	0.1627	0.0193		NA	1f	NA
rs2240194	chr12:113319600	(C/T)	0.4264	-37593	0.1627	0.0193		NA	5	synonymous
rs1859337	chr12:113319041	(C/T)	0.4264	-38152	0.1627	0.0193		NA	5	NA
rs3837518	chr12:113326790	(-/C)	0.3966	-30403	0.1526	0.0192		NA	4	NA
rs886476	chr12:113319471	(G/A)	0.4245	-37722	0.1607	0.019		NA	5	NA
rs17238020	chr12:113364126	(T/C)	0.0338	6933	1	0.019		NA	5	NA
rs10774667	chr12:113321965	(C/T)	0.4274	-35228	0.1613	0.0189		NA	6	NA
rs36084571	chr12:113321668	(T/-)	0.3976	-35525	0.1512	0.0188		NA	6	NA
rs886479	chr12:113319105	(A/C)	0.4284	-38088	0.1598	0.0185		NA	5	NA
rs2384069	chr12:113309189	(T/C)	0.4284	-48004	0.1598	0.0185		NA	6	NA
rs10850087	chr12:113308507	(A/G)	0.4284	-48686	0.1598	0.0185		NA	4	NA
rs113408613	chr12:113350355	(A/G)	0.0099	-6838	1	0.0185		NA	7	NA
rs886478	chr12:113319142	(C/T)	0.4264	-38051	0.1578	0.0182		NA	5	NA
rs7963258	chr12:113320888	(C/G)	0.4294	-36305	0.1583	0.0181		NA	5	NA
rs2240190	chr12:113346127	(C/A)	0.0368	-11066	0.9232	0.0177		NA	6	NA
rs147443286	chr12:113385941	(TTTG/-)	0.0239	28748	0.6143	0.017		NA	.	NA
rs75473518	chr12:113321011	(C/T)	0.0169	-36182	0.7277	0.0168		NA	6	NA
rs71465866	chr12:113339227	(T/C)	0.0298	-17966	1	0.0167		NA	4	NA
rs149628703	chr12:113387561	(C/T)	0.0298	30368	1	0.0167		NA	6	NA
rs187293609	chr12:113431452	(A/G)	0.0089	74259	1	0.0166		NA	7	NA
rs10563429	chr12:113334950	(AC/-)	0.4274	-22243	0.1465	0.0156		NA	.	NA
rs61390774	chr12:113324731	(A/G)	0.4364	-32462	0.148	0.0154		NA	7	NA
rs76727481	chr12:113385180	(G/A)	0.0249	27987	0.568	0.0151		NA	6	NA
rs79871006	chr12:113397435	(T/G)	0.0249	40242	0.568	0.0151		NA	7	NA
rs55934941	chr12:113408421	(C/T)	0.0249	51228	0.568	0.0151		NA	5	NA
rs77693504	chr12:113411654	(C/T)	0.0249	54461	0.568	0.0151		NA	4	NA
rs10774668	chr12:113333240	(A/G)	0.4125	-23953	0.1393	0.015		NA	6	NA
rs12819767	chr12:113379390	(C/T)	0.0268	22197	1	0.015		NA	5	missense
rs11612480	chr12:113331453	(T/C)	0.4433	-25740	0.1475	0.0148		NA	6	NA
rs72487538	chr12:113341114	(G/A)	0.0348	-16079	0.8376	0.0137		NA	7	NA
rs34886194	chr12:113430203	(A/G)	0.0557	73010	0.6448	0.0133		NA	6	NA
rs71465868	chr12:113390363	(G/A)	0.0239	33170	1	0.0133		NA	5	NA
rs148338363	chr12:113347715	(T/A)	0.0229	-9478	1	0.0127		NA	3a	NA
rs11066464	chr12:113428717	(G/A)	0.0497	71524	0.659	0.0123		NA	5	NA
rs80176230	chr12:113405152	(G/A)	0.0219	47959	1	0.0121		NA	5	NA
rs80269576	chr12:113411856	(C/A)	0.0219	54663	1	0.0121		NA	3a	NA
rs2240193	chr12:113335661	(C/A)	0.0686	-21532	0.547	0.012		NA	5	NA
rs78816993	chr12:113340411	(T/C)	0.0209	-16782	1	0.0116		NA	4	NA
rs61942350	chr12:113303694	(G/A)	0.0308	-53499	0.8167	0.0115		NA	7	NA
rs1045670	chr12:113335681	(G/A)	0.0596	-21512	0.5737	0.0113		NA	5	NA
rs117834443	chr12:113336042	(G/A)	0.0199	-21151	1	0.011		NA	7	NA
rs35986022	chr12:113315391	(G/A)	0.0954	-41802	0.4376	0.011		NA	5	NA
rs116930312	chr12:113288645	(C/T)	0.0298	-68548	0.8105	0.011		NA	6	NA
rs58958747	chr12:113430911	(C/-)	0.1362	73718	0.357	0.0109		NA	.	NA
rs191093919	chr12:113337485	(G/A)	0.0189	-19708	1	0.0105		NA	7	NA
rs142983221	chr12:113382211	(C/T)	0.0189	25018	1	0.0105		NA	5	NA
rs112046697	chr12:113387500	(C/T)	0.0189	30307	1	0.0105		NA	7	NA
rs2240192	chr12:113335687	(G/A)	0.0577	-21506	0.559	0.0104		NA	5	NA
rs80318151	chr12:113287169	(C/T)	0.0974	-70024	0.42	0.0103		NA	6	NA
.	chr12:113295662	(CCA/-)	0.0239	-61531	0.8816	0.0103		NA	.	.
.	chr12:113295661	(C/T)	0.0239	-61532	0.8816	0.0103		NA	5	.
.	chr12:113295657	(CAG/-)	0.0239	-61536	0.8816	0.0103		NA	.	.

## Sheet: African ancestry individuals
RS_Number	Coord	Alleles	MAF	Distance	Dprime	R2	Correlated_Alleles	RegulomeDB	Function
rs10774671	chr12:113357193	(G/A)	0.3601	0	1	1	G=G	A=A	1f	NA
rs10744785	chr12:113345256	(C/G)	0.3865	-11937	0.7569	0.5115	G=C	A=G	1b	NA
rs4767023	chr12:113352159	(T/C)	0.4743	-5034	1	0.5076	G=T	A=C	7	NA
rs11066443	chr12:113337731	(C/T)	0.4183	-19462	0.7436	0.4326	G=C	A=T	1f	NA
rs45542343	chr12:113349099	(G/A)	0.2322	-8094	0.8626	0.4	G=G	A=A	6	NA
rs1859330	chr12:113376388	(G/A)	0.4463	19195	0.8917	0.3606	G=G	A=A	4	missense
rs1859331	chr12:113376331	(C/A)	0.4478	19138	0.8874	0.3593	G=C	A=A	4	NA
rs10774670	chr12:113342162	(A/G)	0.3094	-15031	0.6561	0.3428	G=A	A=G	6	NA
rs12302655	chr12:113374506	(G/A)	0.444	17313	0.8439	0.32	G=A	A=G	4	NA
rs12321907	chr12:113374067	(A/G)	0.4357	16874	0.8553	0.3178	G=G	A=A	4	NA
rs12307655	chr12:113349686	(T/C)	0.3601	-7507	1	0.3166	G=C	A=T	7	NA
rs112391899	chr12:113351690	(C/T)	0.3593	-5503	1	0.3155	G=T	A=C	5	NA
rs7955146	chr12:113348849	(C/T)	0.3593	-8344	1	0.3155	G=T	A=C	7	NA
rs4766662	chr12:113345699	(A/C)	0.4395	-11494	0.8375	0.3094	G=A	A=C	2b	NA
rs1131454	chr12:113348870	(G/A)	0.149	-8323	0.9762	0.2966	G=G	A=A	5	missense
rs116088193	chr12:113369363	(T/C)	0.1513	12170	0.9141	0.2647	G=T	A=C	5	NA
rs10492028	chr12:113337163	(A/G)	0.4924	-20030	0.6886	0.2588	G=A	A=G	6	NA
rs10774669	chr12:113339427	(T/C)	0.413	-17766	0.7813	0.2416	G=T	A=C	5	NA
rs116086311	chr12:113348654	(C/T)	0.1241	-8539	0.9714	0.2375	G=C	A=T	5	NA
rs7980275	chr12:113380529	(T/A)	0.1732	23336	0.7953	0.2355	G=A	A=T	6	NA
rs111409693	chr12:113347618	(C/G)	0.348	-9575	0.843	0.2134	G=G	A=C	6	NA
rs757398	chr12:113347082	(G/A)	0.3449	-10111	0.8356	0.2068	G=A	A=G	5	NA
rs7297237	chr12:113373429	(C/A)	0.1271	16236	0.8884	0.2042	G=C	A=A	5	NA
rs10850097	chr12:113361117	(C/T)	0.267	3924	0.9921	0.2018	G=C	A=T	6	NA
rs35163460	chr12:113340910	(-/TT)	0.2481	-16283	0.5808	0.1978	G=-	A=TT	6	NA
rs4767041	chr12:113378677	(G/A)	0.1884	21484	0.6862	0.1942	G=A	A=G	6	NA
rs7955267	chr12:113379039	(C/T)	0.1884	21846	0.6862	0.1942	G=T	A=C	6	NA
rs10735079	chr12:113380008	(G/A)	0.1884	22815	0.6862	0.1942	G=A	A=G	1f	NA
rs7977345	chr12:113380708	(A/T)	0.1884	23515	0.6862	0.1942	G=T	A=A	6	NA
rs6489881	chr12:113381217	(A/T)	0.1891	24024	0.6812	0.1923	G=T	A=A	1f	NA
rs73431070	chr12:113361036	(T/C)	0.2337	3843	0.991	0.1686	G=C	A=T	7	NA
rs10850091	chr12:113348748	(G/C)	0.2231	-8445	1	0.1616	G=C	A=G	5	NA
rs150771032	chr12:113342233	(-/C)	0.239	-14960	0.9121	0.147	G=C	A=-	7	NA
rs2240190	chr12:113346127	(C/A)	0.0862	-11066	0.8766	0.1289	G=C	A=A	6	NA
rs6489867	chr12:113363550	(C/T)	0.2693	6357	0.7738	0.1241	G=C	A=T	7	NA
rs7134391	chr12:113366691	(G/A)	0.2617	9498	0.7592	0.115	G=G	A=A	6	NA
rs10850101	chr12:113365788	(G/A)	0.0688	8595	0.9313	0.114	G=G	A=A	5	NA
rs7307875	chr12:113388530	(G/A)	0.2148	31337	0.8533	0.1121	G=A	A=G	5	synonymous
rs878740	chr12:113405785	(C/T)	0.2163	48592	0.8446	0.1108	G=T	A=C	7	synonymous	missense
rs115353995	chr12:113413727	(C/T)	0.2126	56534	0.8419	0.1076	G=T	A=C	7	NA
rs115887560	chr12:113412708	(A/G)	0.2141	55515	0.8332	0.1064	G=G	A=A	5	NA
rs57246395	chr12:113363831	(A/G)	0.1551	6638	1	0.1033	G=G	A=A	6	NA
rs55719971	chr12:113368716	(A/C)	0.1543	11523	1	0.1027	G=C	A=A	5	NA
rs116428990	chr12:113416805	(T/C)	0.2156	59612	0.8051	0.1002	G=C	A=T	3a	NA
rs34137742	chr12:113348661	(C/T)	0.0537	-8532	0.978	0.0965		NA	5	NA
rs1154970	chr12:113370427	(A/C)	0.3737	13234	0.3157	0.094		NA	3a	NA
rs57666123	chr12:113359540	(C/G)	0.143	2347	1	0.0939		NA	7	NA
rs114883170	chr12:113413815	(C/T)	0.2784	56622	0.6302	0.0862		NA	6	NA
rs116248273	chr12:113413554	(C/G)	0.2791	56361	0.6237	0.0847		NA	5	NA
rs79912378	chr12:113369740	(G/A)	0.2194	12547	0.7318	0.0847		NA	5	NA
rs7964503	chr12:113421362	(G/A)	0.2141	64169	0.4147	0.0833		NA	7	NA
rs12422313	chr12:113424060	(C/T)	0.2141	66867	0.4147	0.0833		NA	5	NA
rs12422608	chr12:113424458	(C/T)	0.2141	67265	0.4147	0.0833		NA	6	NA
rs2072138	chr12:113424893	(C/G)	0.2141	67700	0.4147	0.0833		NA	6	synonymous
rs73205247	chr12:113412555	(C/T)	0.1929	55362	0.4423	0.0831		NA	5	NA
rs72487538	chr12:113341114	(G/A)	0.0703	-16079	0.7648	0.0787		NA	7	NA
rs61096170	chr12:113345090	(A/G)	0.1392	-12103	0.9245	0.0778		NA	4	NA
rs11066455	chr12:113380213	(A/G)	0.1195	23020	0.9824	0.0737		NA	5	NA
rs73431026	chr12:113338852	(G/A)	0.1263	-18341	0.9501	0.0734		NA	5	NA
rs113666418	chr12:113380229	(-/A)	0.1157	23036	0.9818	0.071		NA	5	NA
rs2285934	chr12:113351520	(T/G)	0.4803	-5673	0.341	0.0708		NA	1f	NA
rs7135260	chr12:113381749	(T/C)	0.4115	24556	0.2932	0.0692		NA	7	NA
rs7975318	chr12:113429329	(G/A)	0.2852	72136	0.3119	0.069		NA	5	NA
rs111786822	chr12:113372868	(C/G)	0.112	15675	0.9812	0.0683		NA	5	NA
rs2010549	chr12:113408997	(G/C)	0.0688	51804	0.7081	0.0659		NA	1f	NA
rs10744790	chr12:113409794	(C/T)	0.0688	52601	0.7081	0.0659		NA	4	NA
rs56006713	chr12:113354384	(G/A)	0.0325	-2809	1	0.0598		NA	4	missense
rs10850108	chr12:113414040	(T/C)	0.1203	56847	0.4889	0.0581		NA	6	NA
rs10774679	chr12:113374748	(C/T)	0.3828	17555	0.2512	0.0573		NA	1f	NA
rs73422023	chr12:113400956	(C/T)	0.1241	43763	0.8476	0.0572		NA	5	NA
rs7313481	chr12:113373845	(A/G)	0.0431	16652	0.8355	0.0559		NA	4	NA
rs111889842	chr12:113344628	(G/A)	0.0923	-12565	0.9772	0.0546		NA	4	NA
rs116233184	chr12:113348512	(T/C)	0.0318	-8681	0.9628	0.0541		NA	7	NA
rs2269899	chr12:113381956	(C/T)	0.3064	24763	0.4651	0.0538		NA	1f	NA
rs77354019	chr12:113420007	(A/G)	0.1475	62814	0.415	0.053		NA	6	NA
rs2158391	chr12:113422684	(A/G)	0.1475	65491	0.415	0.053		NA	7	NA
rs10850109	chr12:113414168	(C/T)	0.1135	56975	0.4791	0.0522		NA	5	NA
rs12425514	chr12:113425537	(G/A)	0.1732	68344	0.3722	0.0516		NA	6	NA
rs112380791	chr12:113338022	(T/A)	0.093	-19171	0.9323	0.0502		NA	6	NA
rs12177	chr12:113335425	(A/G)	0.1967	-21768	0.3389	0.05		NA	6	NA
rs739903	chr12:113408874	(A/G)	0.2073	51681	0.327	0.0497		NA	1f	NA
rs7023	chr12:113410975	(C/A)	0.2073	53782	0.327	0.0497		NA	5	NA
rs4766679	chr12:113413025	(A/G)	0.1248	55832	0.4412	0.0493		NA	6	NA
rs11066447	chr12:113349608	(G/A)	0.0794	-7585	1	0.0485		NA	5	NA
rs7306146	chr12:113412928	(C/T)	0.1483	55735	0.3941	0.048		NA	6	NA
rs4435062	chr12:113395660	(T/C)	0.1044	38467	0.4791	0.0476		NA	6	NA
rs113210418	chr12:113400824	(A/-)	0.1014	43631	0.4869	0.0475		NA	5	NA
rs61942232	chr12:113400826	(C/T)	0.1014	43633	0.4869	0.0475		NA	5	NA
rs45603631	chr12:113401199	(G/A)	0.0643	44006	0.6139	0.046		NA	5	synonymous
rs4767046	chr12:113412250	(C/G)	0.1165	55057	0.4419	0.0458		NA	6	NA
rs144802712	chr12:113382140	(C/A)	0.0356	24947	0.8338	0.0455		NA	4	NA
rs146042277	chr12:113391245	(A/G)	0.034	34052	0.8264	0.0428		NA	6	NA
rs140303054	chr12:113396695	(A/C)	0.034	39502	0.8264	0.0428		NA	7	NA
rs11837165	chr12:113406699	(T/C)	0.034	49506	0.8264	0.0428		NA	5	NA
rs10850102	chr12:113378835	(A/T)	0.0234	21642	1	0.0427		NA	5	NA
rs114600792	chr12:113297027	(G/A)	0.1868	-60166	0.5727	0.0424		NA	5	NA
rs145275875	chr12:113399818	(T/G)	0.0393	42625	0.7596	0.042		NA	6	NA
rs2158393	chr12:113398422	(A/G)	0.0991	41229	0.4632	0.0419		NA	6	NA
rs2072136	chr12:113398919	(G/A)	0.0862	41726	0.4928	0.0407		NA	1f	synonymous
rs116612353	chr12:113284758	(G/A)	0.1831	-72435	0.5639	0.0401		NA	5	NA
rs4766678	chr12:113397691	(G/A)	0.0961	40498	0.4586	0.0397		NA	6	NA
rs113730368	chr12:113384119	(G/A)	0.0877	26926	0.8563	0.0397		NA	4	NA
rs71086129	chr12:113412223	(T/-)	0.3646	55030	0.1999	0.0392		NA	6	NA
rs5800979	chr12:113429903	(-/C)	0.2504	72710	0.4546	0.0388		NA	6	NA
rs55676265	chr12:113349833	(A/G)	0.0212	-7360	1	0.0385		NA	7	NA
rs4766677	chr12:113397630	(C/T)	0.0961	40437	0.4463	0.0376		NA	6	NA
rs3803057	chr12:113368734	(G/A)	0.025	11541	0.9053	0.0373		NA	5	NA
rs733740	chr12:113317576	(T/C)	0.2413	-39617	0.4428	0.0351		NA	5	NA
rs2240189	chr12:113403497	(G/A)	0.1452	46304	0.3408	0.0351		NA	1f	NA
rs34627189	chr12:113321811	(-/AT)	0.059	-35382	0.5392	0.0324		NA	6	NA
rs11066457	chr12:113386245	(T/G)	0.0908	29052	0.427	0.0324		NA	7	NA
rs1974518	chr12:113389603	(A/T)	0.0908	32410	0.427	0.0324		NA	7	NA
rs4767042	chr12:113393284	(T/A)	0.0908	36091	0.427	0.0324		NA	6	NA
rs116752468	chr12:113341602	(G/A)	0.0726	-15591	0.4791	0.0319		NA	5	NA
rs141896556	chr12:113339023	(GAG/-)	0.0726	-18170	0.4791	0.0319		NA	.	NA
rs116119244	chr12:113342272	(C/T)	0.0741	-14921	0.4738	0.0319		NA	5	NA
rs139370135	chr12:113387422	(T/C)	0.0424	30229	0.6372	0.0319		NA	7	NA
rs146291611	chr12:113393163	(G/T)	0.0424	35970	0.6372	0.0319		NA	7	NA
rs757403	chr12:113407579	(C/T)	0.0424	50386	0.6372	0.0319		NA	5	NA
rs7300559	chr12:113411761	(G/C)	0.0424	54568	0.6372	0.0319		NA	4	NA
rs55832622	chr12:113422750	(-/T)	0.3162	65557	0.1962	0.0316		NA	.	NA
rs75344264	chr12:113350105	(A/G)	0.0174	-7088	1	0.0315		NA	7	NA
rs146887813	chr12:113390347	(G/-)	0.0862	33154	0.4243	0.0302		NA	.	NA
rs73422062	chr12:113420355	(C/T)	0.3011	63162	0.351	0.0299		NA	5	NA
rs7131998	chr12:113381695	(A/C)	0.0477	24502	0.5783	0.0297		NA	6	NA
rs2384075	chr12:113416653	(G/A)	0.4902	59460	0.2328	0.0293		NA	4	NA
rs12321824	chr12:113387551	(C/T)	0.2632	30358	0.3775	0.0286		NA	6	NA
rs11066458	chr12:113392669	(A/G)	0.2632	35476	0.3775	0.0286		NA	7	NA
rs59977998	chr12:113350575	(T/G)	0.0484	-6618	1	0.0286		NA	5	NA
rs10850104	chr12:113385375	(T/C)	0.0862	28182	0.4106	0.0283		NA	7	NA
rs34647135	chr12:113386616	(T/C)	0.0862	29423	0.4106	0.0283		NA	5	NA
rs10563429	chr12:113334950	(AC/-)	0.2655	-22243	0.2075	0.0277		NA	.	NA
rs114097616	chr12:113329219	(G/A)	0.1399	-27974	0.3074	0.0273		NA	4	NA
rs1293763	chr12:113426632	(T/C)	0.0166	69439	0.929	0.026		NA	6	NA
rs145218566	chr12:113343177	(C/G)	0.0416	-14016	0.5738	0.0254		NA	7	NA
rs56372914	chr12:113371687	(AAAA/-)	0.0507	14494	0.9171	0.0253		NA	.	NA
rs78220999	chr12:113395457	(C/T)	0.2821	38264	0.3373	0.0252		NA	6	NA
rs150390228	chr12:113395704	(G/A)	0.2821	38511	0.3373	0.0252		NA	7	NA
rs10744789	chr12:113396010	(T/C)	0.2821	38817	0.3373	0.0252		NA	7	NA
rs34164706	chr12:113420388	(G/-)	0.2912	63195	0.3291	0.025		NA	.	NA
rs12821546	chr12:113421977	(A/C)	0.2912	64784	0.3291	0.025		NA	6	NA
rs2040807	chr12:113426180	(G/A)	0.2912	68987	0.3291	0.025		NA	2b	NA
rs35936495	chr12:113423971	(A/G)	0.2905	66778	0.3274	0.0247		NA	6	NA
rs12099743	chr12:113331107	(C/G)	0.1036	-26086	0.6148	0.0246		NA	4	NA
rs4238034	chr12:113397143	(T/C)	0.2829	39950	0.3317	0.0244		NA	7	NA
rs55927948	chr12:113370533	(A/C)	0.0454	13340	0.9537	0.0243		NA	4	NA
rs113549754	chr12:113287918	(T/C)	0.1225	-69275	0.5543	0.0241		NA	5	NA
rs113359509	chr12:113287912	(G/A)	0.1225	-69281	0.5543	0.0241		NA	5	NA
rs71442750	chr12:113424003	(G/A)	0.2912	66810	0.3219	0.024		NA	5	NA
rs12814926	chr12:113424475	(G/A)	0.2927	67282	0.3182	0.0236		NA	5	NA
rs142258765	chr12:113353263	(A/G)	0.0129	-3930	1	0.0232		NA	7	NA
rs7966804	chr12:113411869	(C/T)	0.1634	54676	0.2548	0.0225		NA	4	NA
rs148756812	chr12:113393875	(T/C)	0.0855	36682	0.3639	0.022		NA	7	NA
rs150135560	chr12:113337589	(T/C)	0.0144	-19604	0.9178	0.0218		NA	6	NA
rs60439830	chr12:113399653	(T/G)	0.0877	42460	0.3534	0.0213		NA	7	NA
rs45489899	chr12:113405472	(C/G)	0.0847	48279	0.3582	0.0211		NA	5	NA
rs73422036	chr12:113407260	(G/T)	0.0847	50067	0.3582	0.0211		NA	5	NA
rs11837367	chr12:113407993	(A/G)	0.0847	50800	0.3582	0.0211		NA	4	NA
rs141405593	chr12:113394872	(A/G)	0.2723	37679	0.3134	0.0207		NA	7	NA
rs191293372	chr12:113396359	(C/T)	0.2723	39166	0.3134	0.0207		NA	6	NA
rs11066462	chr12:113405087	(T/C)	0.2723	47894	0.3134	0.0207		NA	5	NA
rs11066463	chr12:113406412	(C/T)	0.2723	49219	0.3134	0.0207		NA	6	NA
rs7965473	chr12:113407905	(A/G)	0.2723	50712	0.3134	0.0207		NA	5	NA
rs16942391	chr12:113409514	(T/C)	0.2723	52321	0.3134	0.0207		NA	3a	NA
rs59349437	chr12:113315168	(C/T)	0.0461	-42025	0.4877	0.0204		NA	4	NA
rs115374122	chr12:113348650	(C/A)	0.0113	-8543	1	0.0204		NA	5	NA
rs11836381	chr12:113357307	(G/A)	0.0348	114	1	0.0203		NA	7	missense
rs4767026	chr12:113359132	(A/G)	0.0348	1939	1	0.0203		NA	5	NA
rs10774672	chr12:113360737	(G/T)	0.0348	3544	1	0.0203		NA	7	NA
rs59839246	chr12:113398554	(C/T)	0.2731	41361	0.3076	0.02		NA	5	NA
rs143842561	chr12:113364711	(T/A)	0.0174	7518	0.7962	0.0199		NA	5	NA
rs35635799	chr12:113287213	(-/GT)	0.1982	-69980	0.2127	0.0199		NA	7	NA
rs11066456	chr12:113383431	(G/A)	0.2375	26238	0.1888	0.0197		NA	6	NA
rs114454686	chr12:113328175	(C/T)	0.056	-29018	0.4298	0.0195		NA	6	NA
rs114011664	chr12:113360359	(C/T)	0.0106	3166	1	0.019		NA	5	NA
rs114963003	chr12:113363346	(C/T)	0.0106	6153	1	0.019		NA	5	NA
rs59076672	chr12:113309769	(T/C)	0.0567	-47424	0.4166	0.0186		NA	7	NA
rs116085583	chr12:113319857	(A/G)	0.0552	-37336	0.422	0.0185		NA	5	NA
rs113939885	chr12:113352075	(C/T)	0.0318	-5118	1	0.0185		NA	7	NA
rs199514357	chr12:113348173	(-/A)	0.0318	-9020	1	0.0185		NA	6	NA
rs4766672	chr12:113365148	(A/G)	0.0393	7955	0.8932	0.0184		NA	7	NA
rs757404	chr12:113407192	(G/A)	0.4297	49999	0.2079	0.0183		NA	1f	NA
rs2072124	chr12:113313160	(G/A)	0.1097	-44033	0.2887	0.0183		NA	5	NA
rs4767021	chr12:113311672	(G/A)	0.1097	-45521	0.2887	0.0183		NA	4	NA
.	chr12:113372377	(A/G)	0.031	15184	1	0.018		NA	.	.
rs115076850	chr12:113330455	(G/A)	0.0635	-26738	0.3861	0.018		NA	7	NA
rs2240188	chr12:113403684	(C/T)	0.4221	46491	0.2086	0.0179		NA	1f	synonymous	missense
rs60708145	chr12:113377933	(C/T)	0.0234	20740	0.6471	0.0179		NA	2a	NA
rs7134788	chr12:113397066	(G/A)	0.4153	39873	0.2108	0.0178		NA	6	NA
rs114040107	chr12:113323170	(C/T)	0.0575	-34023	0.4037	0.0177		NA	4	NA
rs60623134	chr12:113356035	(A/G)	0.0098	-1158	1	0.0177		NA	6	NA
rs114442482	chr12:113369390	(C/T)	0.0098	12197	1	0.0177		NA	3b	NA
rs7304953	chr12:113423423	(T/G)	0.4319	66230	0.2023	0.0175		NA	7	NA
rs2269872	chr12:113302685	(G/A)	0.1074	-54508	0.2847	0.0173		NA	6	NA
rs188551646	chr12:113318059	(A/G)	0.0159	-39134	0.7768	0.0173		NA	5	NA
rs57432988	chr12:113331616	(G/A)	0.2216	-25577	0.327	0.0171		NA	6	NA
rs12322047	chr12:113344172	(A/G)	0.0477	-13021	0.7796	0.0171		NA	7	NA
rs10850105	chr12:113391363	(A/G)	0.2927	34170	0.268	0.0167		NA	7	NA
rs141037629	chr12:113392744	(C/T)	0.2927	35551	0.268	0.0167		NA	6	NA
.	chr12:113398491	(-/A)	0.0113	41298	0.8958	0.0164		NA	.	.
rs144340271	chr12:113376001	(T/C)	0.0091	18808	1	0.0163		NA	2b	NA
rs186115480	chr12:113420192	(T/C)	0.0091	62999	1	0.0163		NA	5	NA
rs62623451	chr12:113376480	(G/A)	0.0318	19287	0.9339	0.0161		NA	2b	missense
rs6489885	chr12:113411806	(G/A)	0.413	54613	0.2014	0.0161		NA	2b	NA
rs1131476	chr12:113357209	(G/A)	0.0272	16	1	0.0158		NA	1f	NA
rs2660	chr12:113357442	(G/A)	0.0272	249	1	0.0158		NA	6	missense
rs4767030	chr12:113359577	(C/T)	0.0272	2384	1	0.0158		NA	6	NA
rs12301619	chr12:113423203	(A/C)	0.1868	66010	0.3478	0.0156		NA	7	NA
rs7138812	chr12:113397897	(G/A)	0.0893	40704	0.2981	0.0155		NA	7	NA
rs35383315	chr12:113398292	(C/T)	0.0893	41099	0.2981	0.0155		NA	6	NA
rs11327400	chr12:113398297	(G/-)	0.0893	41104	0.2981	0.0155		NA	.	NA
rs7953034	chr12:113398361	(T/C)	0.0893	41168	0.2981	0.0155		NA	6	NA
rs7953035	chr12:113398363	(T/C)	0.0893	41170	0.2981	0.0155		NA	6	NA
rs57000709	chr12:113384217	(C/T)	0.0877	27024	0.2995	0.0153		NA	4	NA
rs7135577	chr12:113358106	(A/G)	0.0265	913	1	0.0153		NA	6	NA
rs4767028	chr12:113359188	(A/G)	0.0265	1995	1	0.0153		NA	1f	NA
rs12298139	chr12:113424484	(C/T)	0.1536	67291	0.3843	0.0151		NA	5	NA
rs148359792	chr12:113364470	(C/T)	0.0083	7277	1	0.0149		NA	3a	NA
rs150636851	chr12:113346431	(C/G)	0.0083	-10762	1	0.0149		NA	4	missense
rs11837908	chr12:113330005	(G/C)	0.23	-27188	0.2965	0.0148		NA	7	NA
rs71465869	chr12:113391369	(C/T)	0.0885	34176	0.2921	0.0147		NA	7	NA
rs35691053	chr12:113392263	(T/A)	0.0885	35070	0.2921	0.0147		NA	6	NA
rs200165453	chr12:113423003	(A/-)	0.0507	65810	0.3936	0.0147		NA	.	NA
rs114101614	chr12:113423700	(G/A)	0.0507	66507	0.3936	0.0147		NA	4	NA
rs114510816	chr12:113423760	(G/A)	0.0507	66567	0.3936	0.0147		NA	5	NA
rs115427371	chr12:113426522	(C/T)	0.0492	69329	0.399	0.0146		NA	7	NA
rs79785883	chr12:113354430	(G/A)	0.025	-2763	1	0.0144		NA	4	synonymous
rs147119809	chr12:113364576	(G/A)	0.0242	7383	1	0.014		NA	4	NA
rs116250688	chr12:113366044	(C/A)	0.0242	8851	1	0.014		NA	3a	NA
rs117666908	chr12:113420087	(A/G)	0.0098	62894	0.8798	0.0137		NA	5	NA
rs141121589	chr12:113424441	(G/A)	0.0098	67248	0.8798	0.0137		NA	7	NA
rs139437123	chr12:113328677	(C/T)	0.0348	-28516	0.8189	0.0136		NA	7	synonymous
rs142703898	chr12:113295867	(C/T)	0.0272	-61326	0.5225	0.0136		NA	7	NA
rs11609969	chr12:113322580	(A/G)	0.0076	-34613	1	0.0135		NA	6	NA
rs16942335	chr12:113331727	(A/C)	0.1324	-25466	0.3969	0.0135		NA	5	NA
rs7971421	chr12:113393525	(G/T)	0.0234	36332	1	0.0135		NA	7	NA
rs114051772	chr12:113400805	(G/A)	0.0234	43612	1	0.0135		NA	5	NA
rs957909	chr12:113401975	(G/A)	0.0234	44782	1	0.0135		NA	5	NA
rs112898822	chr12:113308506	(C/T)	0.0961	-48687	0.4752	0.0135		NA	4	NA
rs2010604	chr12:113408208	(G/C)	0.0953	51015	0.2683	0.0135		NA	1f	NA
rs114012366	chr12:113371328	(G/A)	0.0189	14135	0.625	0.0134		NA	6	NA
rs7958358	chr12:113325083	(C/T)	0.4735	-32110	0.1461	0.0133		NA	6	NA
rs7310667	chr12:113392182	(A/G)	0.3442	34989	0.2126	0.0133		NA	7	NA
rs145251791	chr12:113393674	(T/G)	0.2837	36481	0.2446	0.0133		NA	6	NA
rs11612626	chr12:113289024	(G/A)	0.1044	-68169	0.2526	0.0132		NA	6	NA
rs73205246	chr12:113411672	(A/C)	0.1097	54479	0.2456	0.0132		NA	4	NA
rs16942298	chr12:113311947	(G/A)	0.09	-45246	0.4865	0.0132		NA	5	NA
rs16942294	chr12:113308258	(C/G)	0.09	-48935	0.4865	0.0132		NA	5	NA
rs7958347	chr12:113325061	(C/T)	0.4743	-32132	0.1448	0.0131		NA	6	NA
rs45441498	chr12:113375183	(G/A)	0.0227	17990	1	0.0131		NA	5	NA
rs61273480	chr12:113385078	(A/G)	0.2829	27885	0.2426	0.0131		NA	7	NA
rs61421069	chr12:113390979	(-/C)	0.2829	33786	0.2426	0.0131		NA	6	NA
rs7965570	chr12:113386624	(C/T)	0.1082	29431	0.246	0.013		NA	1f	NA
rs11833567	chr12:113295666	(T/C)	0.087	-61527	0.4928	0.013		NA	5	NA
rs111801326	chr12:113294213	(C/T)	0.087	-62980	0.4928	0.013		NA	5	NA
rs16942281	chr12:113286692	(A/G)	0.087	-70501	0.4928	0.013		NA	7	NA
rs113767971	chr12:113286353	(G/A)	0.087	-70840	0.4928	0.013		NA	6	NA
rs11832094	chr12:113285731	(G/A)	0.087	-71462	0.4928	0.013		NA	4	NA
rs16942276	chr12:113285436	(T/G)	0.087	-71757	0.4928	0.013		NA	5	NA
rs3038113	chr12:113309507	(-/TA)	0.0946	-47686	0.4668	0.0128		NA	6	NA
rs11834056	chr12:113302118	(T/C)	0.0946	-55075	0.4668	0.0128		NA	6	NA
rs113804449	chr12:113300187	(A/G)	0.0946	-57006	0.4668	0.0128		NA	7	NA
rs80336433	chr12:113300042	(C/G)	0.0946	-57151	0.4668	0.0128		NA	6	NA
rs111508776	chr12:113300029	(-/GTGAGAC)	0.0946	-57164	0.4668	0.0128		NA	5	NA
rs11834100	chr12:113311334	(C/G)	0.0915	-45859	0.4721	0.0126		NA	7	NA
rs16942296	chr12:113310648	(G/A)	0.0915	-46545	0.4721	0.0126		NA	5	NA
rs2384070	chr12:113309395	(C/T)	0.0915	-47798	0.4721	0.0126		NA	7	NA
rs112345806	chr12:113308526	(C/T)	0.0915	-48667	0.4721	0.0126		NA	4	NA
rs113019698	chr12:113306398	(G/A)	0.0915	-50795	0.4721	0.0126		NA	4	missense
rs60578734	chr12:113352535	(T/-)	0.4887	-4658	0.153	0.0126		NA	6	NA
rs7979081	chr12:113325396	(T/C)	0.4675	-31797	0.14	0.0126		NA	3a	NA
rs11836943	chr12:113285886	(C/T)	0.0885	-71307	0.4778	0.0125		NA	5	NA
rs186900712	chr12:113285851	(A/C)	0.028	-71342	0.4932	0.0124		NA	5	NA
rs143965281	chr12:113300747	(T/C)	0.0325	-56446	0.4549	0.0124		NA	5	NA
rs2240187	chr12:113403995	(A/G)	0.4024	46802	0.1804	0.0123		NA	1f	NA
rs115928920	chr12:113330591	(T/C)	0.0091	-26602	0.8698	0.0123		NA	6	NA
rs189740995	chr12:113394299	(A/G)	0.0091	37106	0.8698	0.0123		NA	7	NA
rs7978382	chr12:113407871	(G/C)	0.0091	50678	0.8698	0.0123		NA	5	NA
rs34762086	chr12:113390775	(G/A)	0.1399	33582	0.206	0.0123		NA	7	NA
rs12815666	chr12:113415754	(C/T)	0.0182	58561	0.6093	0.0122		NA	4	NA
rs145099796	chr12:113305617	(C/A)	0.0068	-51576	1	0.0122		NA	6	NA
rs192468733	chr12:113292822	(C/T)	0.0068	-64371	1	0.0122		NA	6	NA
rs111995994	chr12:113300890	(A/C)	0.0877	-56303	0.4733	0.0121		NA	5	NA
rs113151829	chr12:113297132	(C/A)	0.0877	-60061	0.4733	0.0121		NA	7	NA
rs113727020	chr12:113423108	(T/C)	0.1059	65915	0.4247	0.012		NA	7	NA
rs1293769	chr12:113422751	(T/G)	0.3313	65558	0.2074	0.012		NA	6	NA
rs111803568	chr12:113303955	(T/C)	0.1006	-53238	0.4362	0.012		NA	5	NA
rs115590052	chr12:113380429	(G/A)	0.0197	23236	0.5793	0.012		NA	7	NA
rs112795331	chr12:113300898	(A/T)	0.09	-56295	0.4632	0.0119		NA	5	NA
rs34067836	chr12:113292826	(-/CT)	0.1029	-64367	0.2417	0.0119		NA	6	NA
rs112600902	chr12:113294289	(A/G)	0.0567	-62904	0.3333	0.0119		NA	5	NA
rs116848234	chr12:113308266	(T/A)	0.0439	-48927	0.3803	0.0118		NA	5	NA
rs116104371	chr12:113349378	(G/C)	0.0204	-7815	1	0.0117		NA	5	NA
rs111816632	chr12:113424287	(G/A)	0.1051	67094	0.4206	0.0117		NA	3a	NA
rs113438453	chr12:113424491	(G/A)	0.1051	67298	0.4206	0.0117		NA	5	NA
rs7295831	chr12:113406907	(A/C)	0.0242	49714	0.9132	0.0116		NA	5	NA
rs116408561	chr12:113303147	(A/G)	0.0363	-54046	0.414	0.0115		NA	7	NA
rs115779822	chr12:113356271	(C/T)	0.0197	-922	1	0.0113		NA	7	NA
rs150312320	chr12:113353572	(C/T)	0.0197	-3621	1	0.0113		NA	6	NA
rs142554868	chr12:113370118	(C/T)	0.0197	12925	1	0.0113		NA	7	NA
rs12818640	chr12:113411871	(T/C)	0.1021	54678	0.236	0.0113		NA	4	NA
rs111657225	chr12:113306413	(A/G)	0.0961	-50780	0.4314	0.0111		NA	2b	NA
rs113601586	chr12:113305351	(A/G)	0.0961	-51842	0.4314	0.0111		NA	7	NA
rs141119608	chr12:113331461	(T/A)	0.0431	-25732	0.6589	0.011		NA	6	NA
rs141449308	chr12:113369844	(C/T)	0.0083	12651	0.8579	0.011		NA	5	NA
rs138674776	chr12:113381664	(G/A)	0.0083	24471	0.8579	0.011		NA	7	NA
rs114687881	chr12:113350897	(G/T)	0.0189	-6296	1	0.0108		NA	5	NA
rs141410418	chr12:113354980	(C/T)	0.0061	-2213	1	0.0108		NA	7	NA
rs139537482	chr12:113371607	(G/A)	0.0061	14414	1	0.0108		NA	7	NA
.	chr12:113376249	(G/T)	0.0061	19056	1	0.0108		NA	.	.
rs149085968	chr12:113333323	(A/G)	0.0061	-23870	1	0.0108		NA	6	NA
rs192793169	chr12:113324805	(A/G)	0.0061	-32388	1	0.0108		NA	7	NA
rs3937435	chr12:113406190	(A/G)	0.1029	48997	0.2302	0.0108		NA	7	NA
rs875924	chr12:113406892	(A/C)	0.1029	49699	0.2302	0.0108		NA	5	NA
rs7295604	chr12:113288792	(A/G)	0.4418	-68401	0.1232	0.0108		NA	7	NA
rs113532101	chr12:113331532	(C/G)	0.0219	-25661	0.515	0.0106		NA	7	NA
rs3782871	chr12:113315750	(A/G)	0.0295	-41443	0.439	0.0104		NA	1f	NA
rs4141253	chr12:113325629	(T/C)	0.4554	-31564	0.1244	0.0104		NA	4	synonymous
rs36084571	chr12:113321668	(T/-)	0.028	-35525	0.451	0.0104		NA	6	NA
rs2072133	chr12:113409260	(T/C)	0.1036	52067	0.2244	0.0103		NA	1b	NA
rs113251080	chr12:113286821	(A/C)	0.1271	-70372	0.3553	0.0103		NA	7	NA
rs116667983	chr12:113333196	(C/T)	0.0151	-23997	0.6093	0.0101		NA	7	NA
rs1029483	chr12:113285331	(C/T)	0.0847	-71862	0.2466	0.01		NA	6	NA
